# Supplementary material for: Methoxyquinolone–Benzothiazole Hybrids as New Aggregation-Induced Emission Luminogens and Efficient Fluorescent Chemosensors for Cyanide Ions
Source: Int J Mol Sci. 2024 Nov 30;25(23):12896. doi: 10.3390/ijms252312896 (PMC11641556; doi:10.3390/ijms252312896)
Supplement: Supplementary file 1 [file ijms-25-12896-s001.zip]

Archive with 1 entries (1 files):
- ijms-3320753-supplementary.pdf
